# Supplementary material for: Impact of Local and Demographic Factors on Early COVID-19 Vaccine Hesitancy among Health Care Workers in New York City Public Hospitals
Source: Vaccines (Basel). 2022 Feb 10;10(2):273. doi: 10.3390/vaccines10020273 (PMC8879070; doi:10.3390/vaccines10020273)
Supplement: Supplementary file 1 [file vaccines-10-00273-s001.zip]

Archive with 1 entries (1 files):
- vaccines-1576248-supplementary.pdf
